# Supplementary material for: Biophysical, Biochemical, and Photochemical Analyses Using Reflectance Hyperspectroscopy and Chlorophyll a Fluorescence Kinetics in Variegated Leaves
Source: Biology (Basel). 2023 May 11;12(5):704. doi: 10.3390/biology12050704 (PMC10215320; doi:10.3390/biology12050704)
Supplement: Supplementary file 1 [file biology-12-00704-s001.zip]

Archive with 1 entries (1 files):
- biology-2287535-supplementary.pdf
